# Supplementary material for: Molecular Identification of the G-Protein Genes and Their Expression Profiles in Response to Nitrogen Deprivation in Brassica napus
Source: Int J Mol Sci. 2022 Jul 24;23(15):8151. doi: 10.3390/ijms23158151 (PMC9330883; doi:10.3390/ijms23158151)
Supplement: Supplementary file 1 [file ijms-23-08151-s001.zip]

Archive with 1 entries (1 files):
- ijms-1802688-supplementary.pdf
